# Supplementary material for: A time-calibrated molecular phylogeny of the precious corals: reconciling discrepancies in the taxonomic classification and insights into their evolutionary history
Source: BMC Evol Biol. 2012 Dec 18;12:246. doi: 10.1186/1471-2148-12-246 (PMC3565870; doi:10.1186/1471-2148-12-246)
Supplement: Additional file 1 — Sequences and specimens of coralliids used in this study. Acronyms as follows: National Museum of Natural History of the Smithsonian Institution, USA (USNM); The National Institute of Water and Atmospheric Research, New Zealand (NIWA); CSIRO Tasmania (TMH); Academia Sinica, Taiwan (ASIZ). Sequences not generated in this study are in bold. Source: 1Herrera et al. 2009, 2Uda et al. 2011, 3Calderon et al. 2006, 4Tinti et al. (unpublished), 5France S.C. & Thoma (unpublished). [file 1471-2148-12-246-S1.xlsx]

## Sheet: Hoja1
			Genbank accesion numbers
Taxon	Voucher ID or Reference	Locality	COI	16S	ND2-16S	ND6-int-ND3	Code ID
Ingroup
Corallium abyssale	USNM 1072424	Hawaii	JX472107	JX647849	JX647975	JX840601	CLU226
Corallium ducale	USNM 94458	Hawaii	JX472108	JX647850	JX647976	JX840602	CLU5
Corallium ducale	USNM 1014918	California	JX472109	JX647851	JX647977	JX840603	CLU42
Corallium ducale	USNM 1082614	Alaska	JX472110	JX647852	JX647978	JX840604	CLU200
Corallium ducale	USNM 1075800	Alaska	JX472111	JX647853	1GQ293321	1GQ293340	CLU227
Corallium elatius	USNM 19928	Japan	JX472112	JX647854	JX647979	JX840605	CLU161
Corallium cf. elatius	ASIZ-80217	Taiwan	JX472113	JX647855	JX647980	JX840606	T2
Corallium cf. elatius	ASIZ-80176	Taiwan	JX472114	JX647856	JX647981	JX840607	T3
Corallium cf. elatius	ASIZ-80166	Taiwan	JX472115	JX647857	JX647982	JX840608	T4
Corallium cf. elatius	ASIZ-80168	Taiwan	JX472116	JX647858	JX647983	JX840609	T5
Corallium cf. elatius	ASIZ-80154	Taiwan	JX472117	JX647859	JX647984	JX840610	T8
Corallium imperiale	NIWA 28225	New Zealand	JX472118	JX647860	JX647985	-	CL46
Corallium imperiale	NIWA 32829	New Zealand	JX472119	JX647861	JX647986	JX840611	CL55
Corallium imperiale	NIWA 38481	Antarctica	JX472120	JX647862	JX647987	JX840612	CL56
Corallium imperiale	NIWA 41825	New Zealand	JX472121	JX647863	JX647988	JX840613	CL57
Corallium imperiale	NIWA 41830	New Zealand	JX472122	JX647864	JX647989	JX840614	CL58
Corallium imperiale	NIWA 54159	New Zealand	JX472123	JX647865	JX647990	JX840615	NIWA 54159
Corallium imperiale	NIWA 64402	Antarctica	JX472124	JX647866	JX647991	JX840616	NIWA 64402
Corallium imperiale	NIWA 64642	Antarctica	JX472125	JX647867	JX647992	JX840617	NIWA 64642
Corallium imperiale	NIWA 64647	New Zealand	JX472126	JX647868	JX647993	JX840618	NIWA 64647
Corallium imperiale	NIWA 67958	Antarctica	JX472127	JX647869	JX647994	JX840716	NIWA 67958
Corallium imperiale	NIWA 67961	Antarctica	JX472128	JX647870	JX647995	JX840619	NIWA 67961
Corallium imperiale	NIWA 67967	Antarctica	JX472129	JX647871	JX647996	JX840620	NIWA 67967
Corallium imperiale	NIWA 67978	Antarctica	JX472130	JX647872	JX647997	JX840621	NIWA 67978
Corallium imperiale	NIWA 67979	Antarctica	JX472131	JX647873	JX647998	JX840622	NIWA 67979
Corallium imperiale	NIWA 67981	Antarctica	JX472132	JX647874	JX647999	JX840623	NIWA 67981
Corallium imperiale	NIWA 67984	Antarctica	JX472133	JX647875	JX648000	JX840624	NIWA 67984
Corallium imperiale	NIWA 67988	Antarctica	JX472134	JX647876	JX648001	JX840625	NIWA 67988
Corallium imperiale	NIWA 67989	Antarctica	JX472135	JX647877	JX648002	JX840626	NIWA 67989
Corallium imperiale	USNM 98771	Hawaii	JX472136	JX647878	JX648003	JX840627	CLU83
Corallium imperiale	USNM 98772	Hawaii	JX472137	JX647879	JX648004	JX840628	CLU84
Corallium imperiale	USNM 98775	Hawaii	JX472138	JX647880	JX648005	JX840629	CLU87
Corallium imperiale	USNM 98779	Hawaii	JX472139	JX647881	JX648006	JX840630	CLU91
Corallium imperiale	USNM 98813	Hawaii	JX472140	JX647882	JX648007	JX840631	CLU96
Corallium imperiale	USNM 1013351	Hawaii	JX472141	JX647883	JX648008	JX840632	CLU41
Corallium imperiale	USNM 1071432	Hawaii	JX472142	JX647884	JX648009	JX840633	CLU103
Corallium imperiale	USNM 1072377	Hawaii	JX472143	JX647885	JX648010	JX840634	CLU220
Corallium imperiale	USNM 1072417	Hawaii	JX472144	JX647886	JX648011	JX840635	CLU224
Corallium imperiale	USNM 1072418	Hawaii	JX472145	JX647887	JX648012	JX840636	CLU173
Corallium imperiale	USNM 1072419	Hawaii	JX472146	JX647888	JX648013	JX840637	CLU174
Corallium imperiale	USNM 1072421	Hawaii	JX472147	JX647889	JX648014	JX840638	CLU225
Corallium imperiale	USNM 1072436	Hawaii	JX472148	JX647890	JX648015	JX840639	CLU175
Corallium imperiale	USNM 1072437	Hawaii	JX472149	JX647891	JX648016	JX840640	CLU176
Corallium imperiale	USNM 1072440	Hawaii	JX472150	JX647892	JX648017	JX840641	CLU177
Corallium imperiale	USNM 1072443	Hawaii	JX472151	JX647893	JX648018	JX840642	CLU178
Corallium imperiale	USNM 1072444	Hawaii	JX472152	JX647894	JX648019	JX840643	CLU179
Corallium imperiale	USNM 1072447	Hawaii	JX472153	JX647895	JX648020	JX840644	CLU186
Corallium imperiale	USNM 1072448	Hawaii	JX472154	JX647896	JX648021	JX840645	CLU199
Corallium imperiale	USNM 1072449	Hawaii	JX472155	JX647897	JX648022	JX840646	CLU187
Corallium imperiale	USNM 1082656	Hawaii	JX472156	JX647898	JX648023	JX840647	CLU181
Corallium imperiale	USNM 1082657	Hawaii	JX472157	JX647899	JX648024	JX840648	CLU182
Corallium imperiale	USNM 1082660	Hawaii	JX472158	JX647900	JX648025	JX840649	CLU157
Corallium imperiale	USNM 1114527	Hawaii	JX472159	JX647901	JX648026	JX840650	CLU231
Corallium imperiale	USNM 1116815	Hawaii	JX472160	JX647902	JX648027	JX840651	CLU234
Corallium imperiale	CP2088	New Caledonia	JX472161	JX647903	JX648028	JX840652	CP2088
Corallium imperiale	DW2075	New Caledonia	JX472162	JX647904	JX648029	JX840653	DW2075
Corallium kishinouyei	USNM 94463 - Paratype	Hawaii	JX472163	JX647905	JX648030	JX840654	CLU10
Corallium kishinouyei	USNM 1072441	Hawaii	JX472164	JX647906	JX648031	1GQ293338	CU123
Corallium kishinouyei	USNM 1072442	Hawaii	JX472165	JX647907	JX648032	JX840655	CLU211
Corallium kishinouyei	USNM 1123842	Hawaii	JX472166	JX647908	JX648033	JX840656	CLU236
Corallium konojoi	USNM 19929 - Syntype	Japan	JX472167	JX647909	-	JX840657	CLU127
Corallium konojoi		Japan	2AB595190	2AB595190	2AB595190	2AB595190	-
Corallium cf. konojoi	ASIZ-80215	Taiwan	JX472168	JX647910	JX648034	JX840658	T1
Corallium cf. konojoi	ASIZ-80156-1	Taiwan	JX472169	JX647911	JX648035	JX840659	T9
Corallium cf. konojoi	ASIZ-80156-2	Taiwan	JX472170	JX647912	JX648036	JX840660	T10
Corallium laauense	TMH K3751	Tasmania	JX472171	JX647913	JX648037	JX840661	TMH K3751
Corallium laauense	TMH K3754	Tasmania	JX472172	JX647914	JX648038	JX840662	TMH K3754
Corallium laauense	TMH K3755	Tasmania	JX472173	JX647915	JX648039	JX840663	TMH K3755
Corallium laauense	TMH K3757	Tasmania	JX472174	JX647916	JX648040	JX840664	TMH K3757
Corallium laauense	TMH K3829	Tasmania	JX472175	JX647917	JX648041	JX840665	TMH K3829
Corallium laauense	NIWA 15662	New Zealand	JX472176	JX647918	JX648042	JX840666	CL54
Corallium laauense	NIWA 28233	New Zealand	JX472177	JX647919	JX648043	JX840667	CL8
Corallium laauense	NIWA 28241	New Zealand	JX472178	JX647920	JX648044	JX840668	CL17
Corallium laauense	NIWA 40554	New Zealand	JX472179	JX647921	JX648045	JX840669	CL60
Corallium laauense	NIWA 40626	New Zealand	JX472180	JX647922	JX648046	JX840670	CL61
Corallium laauense	NIWA 41840	New Zealand	JX472181	JX647923	JX648047	-	CL59
Corallium laauense	NIWA 67959	Antarctica	JX472182	JX647924	JX648048	JX840671	NIWA 67959
Corallium laauense	NIWA 67960	Antarctica	JX472183	JX647925	JX648049	JX840672	NIWA 67960
Corallium laauense	NIWA 67962	Antarctica	JX472184	JX647926	JX648050	JX840673	NIWA 67962
Corallium laauense	NIWA 67964	Antarctica	JX472185	JX647927	JX648051	JX840674	NIWA 67964
Corallium laauense	NIWA 67982	Antarctica	JX472186	JX647928	JX648052	JX840675	NIWA 67982
Corallium laauense	NIWA 67983	Antarctica	JX472187	JX647929	JX648053	JX840676	NIWA 67983
Corallium laauense	NIWA 67991	Antarctica	JX472188	JX647930	JX648054	JX840677	NIWA 67991
Corallium laauense	USNM 1071156	Hawaii	JX472189	JX647931	JX648055	JX840678	CLU171
Corallium laauense	USNM 1071433	Hawaii	JX472190	JX647932	1GQ293320	1GQ293339	CLU172
Corallium laauense	USNM 1072452	Hawaii	JX472191	JX647933	JX648056	JX840679	CLU180
Corallium laauense	USNM 1114522	Hawaii	JX472192	JX647934	JX648057	JX840680	CLU230
Corallium laauense	USNM 1116813	Hawaii	JX472193	JX647935	JX648058	JX840681	CLU233
Corallium laauense	USNM 1116818	Hawaii	JX472194	JX647936	JX648059	JX840682	CLU235
Corallium medea	USNM 52512 - Holotype	Bahamas	JX472195	JX647937	JX648060	JX840683	CLU124
Corallium niobe	USNM 1110365	Gulf of Mexico	JX472196	JX647938	JX648061	JX840684	CLU16
Corallium niobe	USNM 1090559	Florida	JX472197	JX647939	JX648062	JX840685	CLU14
Corallium niobe	USNM 1090562	Florida	JX472198	JX647940	JX648063	-	CLU15
Corallium niveum	USNM 1072415	Hawaii	JX472199	JX647941	JX648064	JX840686	CLU148a
Corallium niveum	USNM 1072416	Hawaii	JX472200	JX647942	JX648065	JX840687	CLU148b
Corallium niveum	USNM 1072438	Hawaii	JX472201	JX647943	JX648066	JX840688	CLU149
Corallium niveum	USNM 1072439	Hawaii	JX472202	JX647944	JX648067	JX840689	CLU150
Corallium niveum	USNM 1082653	Hawaii	JX472203	JX647945	JX648068	JX840690	CLU154
Corallium niveum	USNM 1082654	Hawaii	JX472204	JX647946	JX648069	JX840691	CLU155
Corallium niveum	USNM 1082655	Hawaii	JX472205	JX647947	JX648070	JX840692	CLU156
Corallium niveum	USNM 1072408	Hawaii	JX472206	JX647948	JX648071	JX840693	CLU201
Corallium niveum	USNM 1072378	Hawaii	JX472207	JX647949	JX648072	JX840694	CLU221
Corallium niveum	USNM 1072410	Hawaii	JX472208	JX647950	JX648073	JX840695	CLU222
Corallium rubrum	-	Mediterranean sea	3AY827536	4AF310259	-	-	-
Corallium secundum	USNM 56188	Hawaii	JX472209	JX647951	JX648074	JX840696	CLU142
Corallium secundum	USNM 1010720	Hawaii	JX472210	JX647952	JX648075	JX840697	CLU145
Corallium secundum	USNM 1010758	Hawaii	JX472211	JX647953	JX648076	JX840698	CLU146
Corallium secundum	USNM 1072376	Hawaii	JX472212	JX647954	JX648077	JX840699	CLU205
Corallium secundum	USNM 1072407	Hawaii	JX472213	JX647955	JX648078	JX840700	CLU209
Corallium sulcatum	USNM 76105	Japan	JX472214	JX647956	JX648079	JX840701	CLU194
Corallium sp.1	NIWA 64408	New Zealand	JX472215	JX647957	JX648080	JX840702	NIWA 64408
Corallium sp.1	NIWA 64572	New Zealand	JX472216	JX647958	JX648081	JX840703	NIWA 64572
Corallium sp.1	NIWA 64793	New Zealand	JX472217	JX647959	JX648082	JX840704	NIWA 64793
Corallium sp.1	TMH K3828	Tasmania	JX472218	JX647960	JX648083	JX840705	TMH K3828
Paracorallium japonicum	USNM 1007128	Palau	JX472219	JX647961	JX648084	JX840706	CLU111
Paracorallium japonicum	-	Japan	2AB595189	2AB595189	2AB595189	2AB595189	-
Paracorallium nix	NIWA 28211	New Zealand	JX472220	JX647962	JX648085	JX840707	CL45
Paracorallium thrinax	NIWA 28247	New Zealand	JX472221	JX647963	JX648086	JX840708	CL24-T212
Paracorallium thrinax	NIWA 28215	New Zealand	JX472222	JX647964	JX648087	-	CL30
Paracorallium tortuosum	USNM 1010740	Hawaii	JX472223	JX647965	JX648088	JX840709	CLU121
Paracorallium tortuosum	USNM 1010746	Hawaii	JX472224	JX647966	JX648089	JX840710	CLU122
Paracorallium tortuosum	USNM 1072374	Hawaii	JX472225	JX647967	JX648090	JX840711	CLU204
Paracorallium tortuosum	USNM 1072445	Hawaii	JX472226	JX647968	JX648091	-	CLU206
Paracorallium tortuosum	USNM 1089600	New Caledonia	JX472227	JX647969	JX648092	1GQ293344	CLU238
Paracorallium sp. CL20	NIWA 28242	New Zealand	JX472228	JX647970	JX648093	-	CL20
Paracorallium sp.CL21	NIWA 28243	New Zealand	JX472229	JX647971	JX648094	JX840712	CL21
Paracorallium sp. CL29	NIWA 28214	New Zealand	JX472230	JX647972	JX648095	JX840713	CL29
Paracorallium sp. 1 CL34	NIWA 28216	New Zealand	JX472231	JX647973	JX648096	JX840714	CL34
Paracorallium sp. 2	NIWA 57123	New Zealand	JX472232	JX647974	JX648097	JX840715	NIWA 57123
Outgroup
Paragorgia arborea		Lydonia Canyon: USA	5FJ264900	1GQ293253	1GQ293331	1GQ293350
Paragorgia kaupeka	NIWA 3320	New Zealand	-	1GQ293254	1GQ293332	1GQ293351
